# Supplementary material for: Use of online cultural content for mental health and well-being during COVID-19 restrictions: cross-sectional survey
Source: BJPsych Bull. 2022 Oct;46(5):278–87. doi: 10.1192/bjb.2021.103 (PMC9768522; doi:10.1192/bjb.2021.103)
Supplement: Supplementary file 1 [file S2056469421001030sup001.xlsx]

## Sheet: Sheet1
	Unique Page Views		Survey button clicks
Traffic Source
Facebook Paid advert	1179	0.32	475	0.253
Website PopUp	968	0.26	610	0.325
Museum newsletter	496	0.13	214	0.114
Twitter organic post	246	0.07	158	0.084
Instagram organic post	228	0.06	136	0.072
Press Release	166	0.05	80	0.043
Museums Association	95	0.03	46	0.024
Facebook organic post	91	0.02	56	0.029
Oxford Community Facebook page	62	0.02	35	0.018			0.13	0.114
Organic/Google/Direct link	59	0.02	17	0.009			0.07	0.084
Reciprocal shares on social	55	0.01	35	0.018			0.06	0.072
Other	37	0.01	12	0.01			0.05	0.043
TOTAL	3682	1	1874	0.999			0.03	0.024
							0.02	0.029
							0.02	0.018
							0.02	0.009
							0.01	0.018
							0.01	0.01
							0.42	0.421
